# Supplementary material for: Plant root tortuosity: an indicator of root path formation in soil with different composition and density
Source: Ann Bot. 2016 May 3;118(4):685–98. doi: 10.1093/aob/mcw057 (PMC5055621; doi:10.1093/aob/mcw057)
Supplement: Supplementary Data [file supp_mcw057_suppl_data.zip]

Archive with 7 entries (7 files):
- aob-15685-s03.jpg
- aob-15685-s04.jpg
- aob-15685-s05.jpg
- aob-15685-s06.jpg
- aob-15685-s07.jpg
- aob-15685-s01.docx
- aob-15685-s02.avi
